# Supplementary material for: A high centrifugal force-enhanced Ziehl–Neelsen method for improved detection of Mycobacterium tuberculosis
Source: PLoS One. 2026 Jul 2;21(7):e0342273. doi: 10.1371/journal.pone.0342273 (PMC13327257; doi:10.1371/journal.pone.0342273)
Supplement: S1 File — (XLSX) [file pone.0342273.s001.xlsx]

## Sheet: Sheet1
		Raw Data: H37Rv Strain ZN Smear Results (n = 5 per condition)
		1. Centrifugation at 2000 × g, 40 min
		Replicate ID	Technical replicate 1	Technical replicate 2	Technical replicate 3	Final summarized ZN result	Positivity
		R01	Scanty	Scanty	0	Scanty	Positive
		R02	0	0	0	0	Negative
		R03	0	0	0	0	Negative
		R04	0	0	0	0	Negative
		R05	0	Scanty	Scanty	Scanty	Positive
		Summary: 2/5 positive → 40% (scanty)
		2. Centrifugation at 3000 × g, 40 min
		Replicate ID	Technical replicate 1	Technical replicate 2	Technical replicate 3	Final summarized ZN result	Positivity
		R01	2+	2+	1+	2+	Positive
		R02	0	0	0	0	Negative
		R03	3+	2+	3+	3+	Positive
		R04	0	0	0	0	Negative
		R05	2+	1+	2+	2+	Positive
		Summary: 3/5 positive → 60% (2+)
		3. Centrifugation at 6000 × g, 40 min
		Replicate ID	Technical replicate 1	Technical replicate 2	Technical replicate 3	Final summarized ZN result	Positivity
		R01	3+	3+	2+	3+	Positive
		R02	0	0	0	0	Negative
		R03	3+	3+	3+	3+	Positive
		R04	0	0	0	0	Negative
		R05	2+	3+	3+	3+	Positive
		Summary: 3/5 positive → 60% (3+)
		OVER ALL SUMMARY FOR H37Rv STRAIN ZN-SMEAR RESULTS
		RCF (× g)	n	Positive smears	Positivity	Dominant ZN grade
		2000	5	2	0.4	Scanty (2 out of 5)
		3000	5	3	0.6	2+ (median)
		6000	5	3	0.6	3+ (median)

## Sheet: Sheet2
	Raw Data: Clinical Sputum Specimens ZN Smear Results (n = 10)
	1. Centrifugation at 2000 × g, 40 min
	Specimen ID	Technical replicate 1	Technical replicate 2	Technical replicate 3	Final summarized ZN grade	Positivity
	TB01	1+	1+	Scanty	1+	Positive
	TB02	1+	1+	1+	1+	Positive
	TB03	1+	Scanty	1+	1+	Positive
	TB04	1+	1+	0	1+	Positive
	TB05	0	0	0	0	Negative
	TB06	1+	1+	Scanty	1+	Positive
	TB07	0	0	0	0	Negative
	TB08	1+	1+	1+	1+	Positive
	TB09	1+	Scanty	1+	1+	Positive
	TB10	0	0	0	0	Negative
	Summary: 7/10 positive → 70% (1+)
	2. Centrifugation at 3000 × g, 40 min
	Specimen ID	Technical replicate 1	Technical replicate 2	Technical replicate 3	Final summarized ZN grade	Positivity
	TB01	2+	2+	1+	2+	Positive
	TB02	2+	2+	2+	2+	Positive
	TB03	2+	1+	2+	2+	Positive
	TB04	2+	2+	2+	2+	Positive
	TB05	2+	2+	1+	2+	Positive
	TB06	0	0	0	0	Negative
	TB07	2+	2+	2+	2+	Positive
	TB08	2+	1+	2+	2+	Positive
	TB09	2+	2+	2+	2+	Positive
	TB10	0	0	0	0	Negative
	Summary: 8/10 positive → 80% (2+)
	3. Centrifugation at 6000 × g, 40 min
	Specimen ID	Technical replicate 1	Technical replicate 2	Technical replicate 3	Final summarized ZN grade	Positivity
	TB01	3+	3+	3+	3+	Positive
	TB02	3+	3+	2+	3+	Positive
	TB03	3+	3+	3+	3+	Positive
	TB04	3+	3+	3+	3+	Positive
	TB05	3+	2+	3+	3+	Positive
	TB06	0	0	0	0	Negative
	TB07	3+	3+	3+	3+	Positive
	TB08	3+	3+	3+	3+	Positive
	TB09	3+	3+	3+	3+	Positive
	TB10	0	0	0	0	Negative
	Summary: 8/10 positive → 80% (3+)
	OVER ALL SUMMARY FOR CLINICAL SPUTUM ZN-SMEAR RESULTS
	RCF (× g)	n	Positive / Total	Positivity	Dominant ZN grade
	2000	10	7/10	0.7	1+
	3000	10	8/10	0.8	2+
	6000	10	8/10	0.8	3+

## Sheet: Sheet3
		1. H37Rv STRAIN (n = 5)
		SMEAR POSITIVITY (for Cochran’s Q test)
		Replicate	2000g	3000g	6000g		Binary conding:
		1	1	1	1		1 = positive
		2	0	0	0		0 = Negative
		3	0	1	1
		4	0	0	0
		5	1	1	1
		(1 = positive, 0 = negative)
		ZN GRADE (for Friedman test)					Conversion:
		Replicate	2000g	3000g	6000g		0 = negative
		1	1	3	4		Scanty = 1
		2	0	0	0		1+ = 2
		3	0	4	4		2+ = 3
		4	0	0	0		3+ = 4
		5	1	3	4

## Sheet: Sheet4
	2. CLINICAL SPECIMENS (n = 10)
	SMEAR POSITIVITY (for Cochran’s Q test)
	Specimen	2000g	3000g	6000g		Binary conding
	1	1	1	1		1 = positive
	2	1	1	1		0 = Negative
	3	1	1	1
	4	1	1	1
	5	0	1	1
	6	1	0	0
	7	0	1	1
	8	1	1	1
	9	1	1	1
	10	0	0	0
	ZN GRADE (for Friedman test)					Conversion:
	Specimen	2000g	3000g	6000g		0 = negative
	1	1	3	4		Scanty = 1
	2	1	3	4		1+ = 2
	3	1	3	4		2+ = 3
	4	1	3	4		3+ = 4
	5	0	3	4
	6	1	0	0
	7	0	3	4
	8	1	3	4
	9	1	3	4
	10	0	0	0

## Sheet: Sheet5
	Control vs Test Centifugal Condition for H37Rv Strain
	Centrifugation at 3000 × g, 20 min
	Replicate ID	Technical replicate 1	Technical replicate 2	Technical replicate 3	Final summarized ZN result	Positivity
	R01	2+	2+	1+	2+	Positive
	R02	0	0	0	0	Negative
	R03	2+	2+	2+	2+	Positive
	R04	0	0	0	0	Negative
	R05	2+	1+	2+	2+	Positive
	Summary: 3/5 positive → 60% (2+)
	Centrifugation at 3000 × g, 40 min
	Replicate ID	Technical replicate 1	Technical replicate 2	Technical replicate 3	Final summarized ZN result	Positivity
	R01	2+	2+	1+	2+	Positive
	R02	0	0	0	0	Negative
	R03	3+	2+	3+	3+	Positive
	R04	0	0	0	0	Negative
	R05	2+	1+	2+	2+	Positive
	Summary: 3/5 positive → 60% (2+)
	Positivity coding (for McNemar)
	Positive = 1, Negative = 0
	Specimen	20 min	40 min
	R01	1	1
	R02	0	0
	R03	1	1
	R04	0	0
	R05	1	1
	Wilcoxon signed-rank test (ordinal data)					Note
	Specimen	20 min	40 min	Difference		ZN GRADE DATA
	R01	2	2	0		We convert:
	R02	0	0	0		0 = 0
	R03	2	3	1		1+ = 1
	R04	0	0	0		2+ = 2
	R05	2	2	0		3+ = 3

## Sheet: Sheet6
	Control vs Test Centifugal Condition for Clinical Sputum
	Centrifugation at 3000 × g, 20 min
	Specimen ID	Technical replicate 1	Technical replicate 2	Technical replicate 3	Final summarized ZN grade	Positivity
	TB01	1+	1+	Scanty	1+	Positive
	TB02	1+	1+	1+	1+	Positive
	TB03	1+	Scanty	1+	1+	Positive
	TB04	1+	1+	1+	1+	Positive
	TB05	2+	2+	1+	2+	Positive
	TB06	0	0	0	0	Negative
	TB07	1+	1+	Scanty	1+	Positive
	TB08	1+	1+	1+	1+	Positive
	TB09	1+	Scanty	1+	1+	Positive
	TB10	0	0	0	0	Negative
	Summary: 8/10 positive → 80% (1+)
	Centrifugation at 3000 × g, 40 min
	Specimen ID	Technical replicate 1	Technical replicate 2	Technical replicate 3	Final summarized ZN grade	Positivity
	TB01	2+	2+	1+	2+	Positive
	TB02	2+	2+	2+	2+	Positive
	TB03	2+	1+	2+	2+	Positive
	TB04	2+	2+	2+	2+	Positive
	TB05	2+	2+	1+	2+	Positive
	TB06	0	0	0	0	Negative
	TB07	2+	2+	2+	2+	Positive
	TB08	2+	1+	2+	2+	Positive
	TB09	2+	2+	2+	2+	Positive
	TB10	0	0	0	0	Negative
	Summary: 8/10 positive → 80% (2+)
	Positivity coding (for McNemar)
		Positive = 1, Negative = 0
	Specimen	20 min	40 min
	TB01	1	1
	TB02	1	1
	TB03	1	1
	TB04	1	1
	TB05	1	1
	TB06	0	0
	TB07	1	1
	TB08	1	1
	TB09	1	1
	TB10	0	0
	Wilcoxon signed-rank test (ordinal data)
	Specimen	20 min	40 min	Difference
	TB01	1	2	1		Note
	TB02	1	2	1		ZN GRADE DATA
	TB03	1	2	1		We convert:
	TB04	1	2	1		0 = 0
	TB05	2	2	0		1+ = 1
	TB06	0	0	0		2+ = 2
	TB07	1	2	1
	TB08	1	2	1
	TB09	1	2	1
	TB10	0	0	0
